# Supplementary material for: TYMS 3′-UTR Polymorphism: A Novel Association with FOLFIRINOX-Induced Neurotoxicity in Pancreatic Cancer Patients
Source: Pharmaceutics. 2021 Dec 29;14(1):77. doi: 10.3390/pharmaceutics14010077 (PMC8779442; doi:10.3390/pharmaceutics14010077)
Supplement: Supplementary file 1 [file pharmaceutics-14-00077-s001.zip]

Archive with 1 entries (1 files):
- pharmaceutics-1480840-supplementary.pdf
